# Supplementary material for: Influence of repeated mastitis on the milk production and metabolic status in the subsequent lactation period of dairy cattle
Source: Heliyon. 2024 Apr 18;10(9):e29789. doi: 10.1016/j.heliyon.2024.e29789 (PMC11064075; doi:10.1016/j.heliyon.2024.e29789)
Supplement: Multimedia component 2 [file mmc2.xlsx]

## Sheet: Sheet1
Bacterial species
ID	1st	2nd	3rd
12	Streptococcus spp.	Escherichia coli	Escherichia coli
15	Staphylococcus aureus, Streptocuccus spp.	Coagulase negative staphylococcus, Streptococcus spp.	Escherichia coli
248	Escherichia coli	Staphylococcus aureus	Staphylococcus aureus
253	Citrobacter koseri	Gram-positive bacillus	Gram-positive bacillus
299	Coagulase negative staphylococcus	Coagulase negative staphylococcus	Klebsiella
300	Coagulase negative staphylococcus	Enterococcus spp.	Coagulase negative staphylococus, Aerococcus
324	Pseudomonas aeruginosa	N.D	Pseudomonas aeruginosa
96	Escherichia coli	Gram-positive bacteria	Staphylococcus aureus
254	Coagulase negative staphylococcus	Klebsiella	Streptococcus spp
294	Coagulase negative staphylococcus	Coagulase negative staphylococcus	Coagulase negative staphylococcus
302	Coagulase negative staphylococcus	Coagulase negative staphylococcus	Klebsiella
306	Coagulase negative staphylococcus	Coagulase negative staphylococcus	Coagulase negative staphylococcus
310	Klebsiella	Enterococcus spp.	Klebsiella
355	Streptococcus spp	Escherichia coli	Candida spp.
D578	Klebsiella	Klebsiella	Klebsiella
94	Pseudomonas aeruginosa	Escherichia coli	Streptococcus spp
303	Enterococcus spp.	Enterococcus spp.	Coagulase negative staphylococcus
307	Klebsiella	Klebsiella	Klebsiella
288	Enterococcus spp.	Escherichia coli	N.D
74	Coagulase negative staphylococcus	Coagulase negative staphylococcus	Coagulase negative staphylococcus
315	Klebsiella	Enterococcus spp.	Klebsiella
D577	Streptococcus spp	Escherichia coli	Citrobacter braakii
P133	Coagulase negative staphylococcus	Klebsiella	Streptococcus spp
P154	Klebsiella	Coagulase negative staphylococcus	Klebsiella
P176	Streptococcus spp	Coagulase negative staphylococcus	Streptococcus spp
