# Supplementary material for: Influence of repeated mastitis on the milk production and metabolic status in the subsequent lactation period of dairy cattle
Source: Heliyon. 2024 Apr 18;10(9):e29789. doi: 10.1016/j.heliyon.2024.e29789 (PMC11064075; doi:10.1016/j.heliyon.2024.e29789)
Supplement: Multimedia component 3 [file mmc3.xlsx]

## Sheet: TableS1
	Previous lactation (milk recording program)
	Status	ID	Milk yield (kg/d)	Fat (%)	Protein (%)	SCC (x104 cells/ml)	Parity
	Healthy	7	31.9	3.3	3.2	5.5	2
	Healthy	17	42.8	3.8	3.2	7.9	3
	Healthy	27	39.1	4.2	3.2	57.1	3
	Healthy	48	27.6	4.5	3.4	4	2
	Healthy	57	29.7	4.1	3.1	3.5	2
	Healthy	220	43.3	3.9	3.2	2.6	6
	Healthy	256	35.9	4.3	3.2	5.3	5
	Healthy	258	43.1	4.4	3.2	6.9	4
	Healthy	264	38.8	4.2	3.2	2.6	4
	Healthy	268	36	3.9	3.3	6.8	4
	Healthy	291	42.2	4.1	3.1	4.3	3
	Healthy	312	28.1	5	3.8	5.7	2
	Healthy	337	28.1	4.3	3.3	4.6	2
	Healthy	64	37.8	4.1	3.1	4.7	2
	Healthy	336	36.4	4.3	3.3	5.6	2
	Healthy	65	33.7	4.1	3	10.4	2
	Healthy	118	41.1	3.6	3.1	5.7	1
	Healthy	328	36.9	4.3	3.2	3.8	2
	Healthy	344	40.3	4.4	3.5	5.8	2
	Healthy	108	47.5	4	3.4	5.7	2
	Healthy	387	36.6	4.64	3.39	24.4	2
	Healthy	P130	36.3	4.06	3.66	5.5	2
	Healthy	P140	34	4.3	3.35	5.5	2
	Healthy	P152	32.3	5.19	3.87	4.4	2
	Healthy	P168	33.5	3.76	3.31	19	2
	Mastitis	12	39.5	4.5	3.4	7.7	3
	Mastitis	15	35.5	4.2	3.1	4.6	3
	Mastitis	248	46.3	3.7	3.1	20.2	5
	Mastitis	253	36.5	4.1	3.2	44.2	6
	Mastitis	299	39.4	3.9	3	42.5	2
	Mastitis	300	34.5	4.3	3.2	52.3	2
	Mastitis	324	32.5	3.8	3	95.5	3
	Mastitis	96	27.9	4.1	3	163.1	1
	Mastitis	254	40	3.9	3.3	48.4	3
	Mastitis	294	45.6	3.5	3	7.7	4
	Mastitis	302	33.3	4.4	3.1	18.7	3
	Mastitis	306	41	4.7	3	17.2	3
	Mastitis	310	22.5	4.5	3.9	135.1	3
	Mastitis	355	32.2	4.5	3.3	7.7	1
	Mastitis	D578	34.5	3.5	3.2	50.1	1
	Mastitis	94	40.2	4.5	2.9	4.4	1
	Mastitis	303	34.5	4.2	3.1	21.1	3
	Mastitis	307	39	4.6	3.1	16.2	3
	Mastitis	288	38.2	3.9	3.2	19.3	3
	Mastitis	74	37.7	3.8	3.2	8.2	2
	Mastitis	315	32.9	4.41	3.7	406.7	4
	Mastitis	D577	37.5	3.58	3.25	36.8	2
	Mastitis	P133	28.9	4.44	3.68	76.7	2
	Mastitis	P154	35.2	3.87	2.81	58.5	2
	Mastitis	P176	29.8	3.86	3.28	72.5	2
