# Supplementary material for: Influence of repeated mastitis on the milk production and metabolic status in the subsequent lactation period of dairy cattle
Source: Heliyon. 2024 Apr 18;10(9):e29789. doi: 10.1016/j.heliyon.2024.e29789 (PMC11064075; doi:10.1016/j.heliyon.2024.e29789)
Supplement: Multimedia component 4 [file mmc4.xlsx]

## Sheet: TableS2
	Subsequent lactation (collected milk analysis)
	Status	ID	Milk yield (kg/d)	Fat (%)	Protein (%)	SCC (x104 cells/ml)	Parity
	Healthy	7	37	1.53	3	4.4	3
	Healthy	17	38.6	8.83	2.77	2.5	4
	Healthy	27	37	8.27	3.33	5.9	4
	Healthy	48	39.3	11.85	2.83	3.1	3
	Healthy	57	26.2	3.35	3.22	5.8	3
	Healthy	220	36	1.83	3.68	5.1	7
	Healthy	256	23.9	2.45	3.68	17.1	6
	Healthy	258	23.1	11.08	3.53	19	5
	Healthy	264	26.6	9.4	3.26	11.4	5
	Healthy	268	22.8	1.81	3.75	14.6	5
	Healthy	291	47.6	7.4	2.43	3.2	4
	Healthy	312	23.7	2.32	4.61	2.4	3
	Healthy	337	38.7	1.92	3.08	1.9	3
	Healthy	64	44.7	0.68	2.8	0.4	3
	Healthy	336	21	2.44	4.24	1.2	3
	Healthy	65	37.3	2.17	2.94	10.4	3
	Healthy	118	45.4	1.44	3.04	1.7	2
	Healthy	328	38.9	4.98	3.09	3.3	3
	Healthy	344	40.2	5.79	3.6	12.4	3
	Healthy	108	49.2	1.30	3.57	1.6	3
	Healthy	387	40.2	0.55	3.47	4.4	3
	Healthy	P130	44.1	1.49	3.39	2.4	3
	Healthy	P140	49	1.79	3.15	1.5	3
	Healthy	P152	25.2	10.19	3.15	13.4	3
	Healthy	P168	44.6	5.62	2.87	3.7	3
	Mastitis	12	33.5	10.84	3.39	3.9	4
	Mastitis	15	18.7	1.9	3.77	3.9	4
	Mastitis	248	53.1	0.52	2.9	5.5	6
	Mastitis	253	48.5	1.29	3.33	14.1	7
	Mastitis	299	27.8	2.15	3.21	15	3
	Mastitis	300	31.6	2.04	3.82	2.6	3
	Mastitis	324	35.5	1.25	3.25	13.7	4
	Mastitis	96	32.8	1.12	2.99	15.2	2
	Mastitis	254	23.6	1.22	3.38	11	4
	Mastitis	294	14	1.77	3.97	8	5
	Mastitis	302	27.4	1.51	3.1	8	4
	Mastitis	306	43.4	1.35	3.14	4.5	4
	Mastitis	310	15.7	2.68	3.98	9.8	4
	Mastitis	355	24.6	1.23	3.69	1.7	2
	Mastitis	D578	15.4	1.43	3.83	10.7	2
	Mastitis	94	39.2	1.36	2.88	4.7	2
	Mastitis	303	28.4	0.98	3.18	6.5	4
	Mastitis	307	44.9	0.61	3.07	5	4
	Mastitis	288	47.9	1.09	2.93	5.8	4
	Mastitis	74	19.7	1.23	3.79	7.8	3
	Mastitis	315	22	1.33	4.23	3.9	5
	Mastitis	D577	43.6	3.29	2.88	4.6	3
	Mastitis	P133	33.4	9.81	3.52	14.5	3
	Mastitis	P154	42.3	0.81	2.68	1.4	3
	Mastitis	P176	36.2	1.72	3.5	3.3	3
